# Supplementary material for: Strategies in the Design and Development of Non-Nucleoside Reverse Transcriptase Inhibitors (NNRTIs)
Source: Viruses. 2023 Sep 25;15(10):1992. doi: 10.3390/v15101992 (PMC10610861; doi:10.3390/v15101992)
Supplement: Supplementary file 1 [file viruses-15-01992-s001.zip]

Archive with 1 entries (1 files):
- viruses-2587202-supplementary.xlsx
