# Supplementary material for: Strategies in the Design and Development of Non-Nucleoside Reverse Transcriptase Inhibitors (NNRTIs)
Source: Viruses. 2023 Sep 25;15(10):1992. doi: 10.3390/v15101992 (PMC10610861; doi:10.3390/v15101992)
Supplement: Supplementary file 1 [file viruses-15-01992-s001.zip › viruses-2587202-supplementary.xlsx]

## Sheet: Sheet1
Compound Number	Medicinal Chemistry Strategy	Scaffold	Activities	SMILES
1	Molecular hybridization	Diarylpyrimidine (DAPY)	EC50 = 5.6 nM (WT) SI > 50000 (WT) EC50 = 34.2 nM (E138K), 0.43 μM (K103N), 0.086 μM (L100I), and 0.15 μM (Y181C)	Cc1cc(\C=C\C#N)cc(C)c1Oc1nc(NCCN2C=CC(=O)NC2=O)ncc1Cl
2	Molecular hybridization	Diarylpyrimidine (DAPY)	EC50 = 0.027 µM (WT) EC50 (µM) = 0.17 (E138K), 0.87 (Y181C), 0.9 (K103N), 1.21 (L100I)	N#Cc1ccc(cc1)c1ccc(c(F)c1)C(C#N)c1ccnc(Nc2ccc(C#N)cc2)n1
3	Molecular hybridization	Diarylpyrimidine (DAPY)	EC50 (nM) = 10.6 (WT), 17.7 (E138K), 10.2 (K103N) CLint, microsome (µL/min/mg) = 30.6 (Rat), 14.4 (Human) Rat oral bioavailability (F) = 15.5%	[O-][N+](=O)c1cc(\C=C\C#N)cc(C)c1Nc1nc(nc2ccc(Cl)cc21)Nc1ccc(C#N)cc1
4	Molecular hybridization	Diarylpyrimidine (DAPY)	EC50 (nM) = 3.4 (WT), 4.3 (E138K), 3.6 (K103N) CLint, microsome (µL/min/mg)= 33.2 (Rat), 34.5 (Human) Rat oral bioavailability (F) = 16.5%	[O-][N+](=O)c1cc(\C=C\C#N)cc(C)c1Nc1nc(nc2ccccc21)Nc1ccc(C#N)cc1
5	Bioisoteric replacement	Triazinylthioacetamides	EC50 = 18 nM (WT); 3.3 µm (RES056)	NS(=O)(=O)c1ccc(NC(=O)CSc2nncnc2c2cccc3ccccc32)c(Br)c1
6	Bioisoteric replacement	Piperidine substituted thiophene[2,3-d]pyrimidine	Improved Drug Resistance Profiles EC50 (nm) = 3.24 (WT), 2.05 (L100I), 2.34 (K103N), 6.57 (Y181C), 7.59 (Y188L), 6.70 (E138K), 4.81 (F227L+V106A), 5.45 (K103N+Y181C) CC50 = 10100nM Favorable Pharmacokinetic Properties hERG Inhibitory Activity IC50 = 0.979 M Oral bioavilibity F = 37.06%, t1/2 = 2.8 h(po) Acute Toxicity LD50 > 2000mg/kg	CC1=CC(/C=C/C#N)=CC(C)=C1OC2=C(C=CS3)C3=NC(NC4CCN(CC5=CC=C(S(N)(=O)=O)C=C5)CC4)=N2
7	Bioisoteric replacement	Hydroxyl substituted biphenyl DAPY	EC50 (nm) = 1.6 (WT) EC50 (µm) = 0.0669 (L100I), 0.0067 (K103N), 0.0148 (Y181C), 0.0877 (Y188L), 0.0023 (E138K), 8.4896 (F227L + V106A), 5.2599 (RES056) Acute Toxicity: Tolerated at a dose of 2 g/kg and lack of cardio toxicity	COc1cc(c2ccc(C#N)cc2)ccc1[C@@H](c3ccnc(Nc4ccc(C#N)cc4)n3)O
8	Scaffold hopping	CH(CN)-diarylpyrimidines	EC50 (nM) = 6 (WT), 60 (K103N)	CC1=C(C(C#N)C2=C(C)C=C(C#N)C=C2Br)N=C(NC3=CC=C(C#N)C=C3)N=C1
9	Scaffold hopping	CH(CN)-diarylpyrimidines	EC50 (nM) = 8 (WT), 80 (K103N)	CC1=C(C(C#N)C2=C(C)C(Br)=C(C#N)C=C2C)N=C(NC3=CC=C(C#N)C=C3)N=C1
9a	Scaffold hopping	Dihydrothiopyrano[4,3-d]pyrimidine	EC50 = 4.44-54.5 nM against various HIV-1 strains Reduced hERG Inhibitory Activity (IC50 = 19.84 µM)	N#C\C=C\c1ccc(cc1)Oc1nc(nc2CCSCc12)Nc1ccc(C#N)cc1
10	Confirmational restriction	Fused tricyclic platform (9-Cl-TIBO)	EC50 (µM) = 0.200 (WT), 32.2, Ile100, 13.0 Cys181	C/C(C)=C\CN1Cc2cc(Cl)cc3NC(=S)N(C[C@@H]1C)c23
11	Confirmational restriction	Pyrimidine	EC50 (nM) = 0.07 to 1.01 M isolates (WT) and group O isolates (2.88 to 8.45 nM).	Cc1cc(\C=C\C#N)cc(C)c1Nc1ccnc(Nc2ccc(C#N)cc2)n1
12	Confirmational restriction	Indole	EC50 = 11 nM (Y181C/K103N)	Cc1cc(/C=C/C#N)cc(P(OC)(C2=C(C(N)=O)Nc3c2cc(Cl)cc3)=O)c1
13	Confirmational restriction	1,2,4-triazole	EC50 = 1.7 ng/ml (WT and Mutant strains)	O=C(c1cc(Cl)c(NC(CSC2=NN=C(N2c(ccc3C4CC4)c5c3cccc5)Br)=O)cc1)O[K]
14	Confirmational restriction	Pyrolidine	Highly potent against wild-type and drug-resistant HIV-1	N#Cc1c(Oc2c(Cl)ccc(C3CC(N(c4ccc(S(N)(=O)=O)c(Cl)c4)C3)=O)c2)c(Cl)ccc1
15	Confirmational restriction	Indazole	Broad spectrum antiviral activity and good pharmacokinetic profiles	N#Cc1cc(Cl)cc(OC2=C(C=NN3CC4=NNc5c4ccc(N)n5)C3C=CC2Cl)c1
16	Confirmational restriction	Phenylethylthiazolylthiourea trovirdine	Broad spectrum antiviral activity wild type and mutant strains	S=C(Nc1ccc(Br)cn1)NCCc1ccccn1
17	Confirmational restriction	MIV-150	The IC50 (simian/HIV reverse transcriptase) = 2.7 nM and 0.60 nM (MIV-150 silicone intravaginal Ring released into SNaC buffer and aqueous ethanol)	O=C(Nc1ccc(cn1)C#N)N[C@@H]1C[C@@H]1c1c(F)ccc(C(=O)CC)c1O
18	Confirmational restriction	1,3-Dihydro-2H-benzimidazol-2-one	EC50 (µM) = 0.003 (HIV-1IIIB), 0.0060 (L100I), 0.029 (K103N), 0.015 (E138K), 0.16 (Y181C), 1.5 (Y188H)	Cc1cc(cc(C)c1)S(=O)(=O)N1c2cc(Cl)ccc2NC1=O
19	Confirmational restriction	cyclopropane (urea-phenethylthiazolylthiourea)	EC50 = 0.058 (HIV-1IIIB, 0.100 (Ile100), 0.069 (Cys181), 0.080 (Asn 103)	O=C(Nc1ccc(Br)cn1)N[C@H]1CC1c1c(F)ccc(C(=O)CC)c1O
20	Confirmational restriction	cyclopropane (urea-phenethylthiazolylthiourea)	EC50 = 0.003 (WT), 0.069 (Ile100), 0.046 (Cys181), 0.137 (Asn 103)	O=C(Nc1ccc(cn1)C#N)N[C@H]1CC1c1c(F)ccc(C(=O)CC)c1O
21	Confirmational restriction	cyclopropane (urea-phenethylthiazolylthiourea)	A chiral cyclopropyl lead compound endowed with micromolar activity against RT (wt) and selected drug-resistant mutants	NNC(c1ccc(Oc2cnc(NC(N[C@H]3[C@H]4c5c(F)ccc(F)c5OC[C@H]43)=O)cc2)cc1)=O
22	Confirmational restriction	cyclopropane (urea-phenethylthiazolylthiourea)	A chiral cyclopropyl lead compound endowed with micromolar activity against RT (wt) and selected drug-resistant mutants	NS(=O)(c1ccc(Oc2cnc(NC(N[C@H]3[C@H]4c5c(F)ccc(F)c5OC[C@H]43)=O)cc2)cc1)=O
23	Confirmational restriction	cyclopropane (tetrahydroquinoline)	A chiral cyclopropyl lead compound endowed with micromolar activity against RT (wt) and selected drug-resistant mutants	CS(=O)(=O)c1ccc(NC(=O)C2CC2C(=O)N2CC=Cc3cc(Cl)cc(Cl)c32)c(Cl)c1
24	Confirmational restriction	cyclopropane (S-dihydroalkoxybenzyloxopyrimidine (DABO))	picomolar activity against RT (wt) and nanomolar activity against selected drug-resistant mutants	CC1=C(N=C(NC1=O)SC[C@@H]2C[C@H]2c3ccc(OC)cc3)Cc4c(F)cccc4F
25	Confirmational restriction	cyclopropane (oxindole)	EC50 = 75 nM	O=C(OCC)C1CC11c2cc(Br)ccc2NC1=O
26	Confirmational restriction	cyclopropane (oxindole)	IC50 = 0.065 μM	Clc1cc2c(cc1)NC(=O)C21CC1c1ccccn1
27	Confirmational restriction	cyclopropane (quinolones)	IC50 lM = 0.003 (WT), 0.047 (E138K), 0.007 (F227L), 0.028 (I135V), 0.884 (K103N), 0.014 (L100I), 0.279 (V106A), 1.653 (Y181C), >10 (Y188L), 0.914 (V179E), 0.009 (Y181H), 0.684 (Y181S)	O=C(OCC)C12CC2(CCCC)c2cc(Cl)ccc2NC1=O
28	Confirmational restriction	cyclopropane (cyclopropyl indole)	IC50 = 0.065 μM	Cc1csc(C2(C3=C(C(OCC)=O)Nc4c3cc(Cl)cc4)CC2)c1
29	Confirmational restriction	Cyclopentylthio-difluorophenyl -ethyl-5-methylpyrimidin-4(3H)-one	EC50 = 6 nM (WT)	CC1=C(C(c2c(F)cccc2F)C)N=C(NC1=O)SC3CCCC3
30	Confirmational restriction	Cyclopentylthio-difluorophenyl -ethyl-5-methylpyrimidin-4(3H)-one	EC50 = 30 nM (WT), 160 nM (Y181C)	CC1=C(N=C(NC2CCCC2)NC1=O)C(C)c1c(F)cccc1F
31	Confirmational restriction	Difluorophenyl -ethyl-5-methylpyrimidin-4(3H)-one	EC50 = 1.3 nM (NL4-3); SI = 58000 EC50 = 11 nM (K103N), 13 nM (Y181C), 28 nM (Y181L) EC50 = 15000 nM (NL4-3); SI > 5.2 EC50 = 78000 nM (K103N), >78000 nM (Y181C), >78000 nM (Y181L)	FC1=CC=CC(F)=C1[C@@](C(N=C(N2)N(C)CCC)=C(C)C2=O)([H])C
32	Confirmational restriction	Difluorophenyl -ethyl-5-methylpyrimidin-4(3H)-one	EC50 = 0.1 nM (NL4-3); SI = 300000 EC50 = 0.8 nM (K103N), 31 nM (Y181C), 7.1 nM (Y181L) EC50 = 1000 nM (NL4-3); SI = 40 EC50 = 4500 nM (K103N), 38000 nM (Y181C), 78000 nM (Y181L)	FC1=CC=CC(F)=C1[C@@](C)(C2=C(C(NC(NC3=CC=C(C=C3)C#N)=N2)N)C)[H]
33	Confirmational restriction	1H-indol-3-yl)(phenyl)phosphinate	EC50 (nM) = 0.1 (WT), 1.2 (K103N), 3.6 (Y181C), 137.4 (K103N/Y181C) EC50 (nM) = 181.7 (WT), >1250 (K103N), >1250 (Y181C), >1250 (K103N/Y181C)	ClC1=CC=C2C(C(P(C3=CC=CC=C3)(OC)=O)=C(C(N)=O)N2)=C1
34	Confirmational restriction	(2-chlorophenyl)(hydroxy)methyl)pyrimidine	EC50 = 5.3 nM (WT), >36 µM (K103N/Y181C), >36 µM (HIV-2 ROD) EC50 = 65.3 nM (WT), 8.82 µM (K103N/Y181C), 11 µM (HIV-2 ROD)	O[C@]([H])(C1=NC(NC2=CC=C(C=C2)C#N)=NC=C1)C3=C(C=CC=C3)Cl
35	Confirmational restriction	(4-cyanophenyl)amino)thieno[3,2-d]pyrimidine	EC50 = 0.13, 0.02, 0.03 and 0.04 µM (L100I, K103N, Y181C, and E138K)	CC1=CC(C2=CC(C)=C(C#N)C=C2)=CC=C1OC3=C(SC=C4)C4=NC(NC5=CC=C(C#N)C=C5)=N3
36	Confirmational restriction	(4-cyanophenyl)amino)thieno[3,2-d]pyrimidine	EC50 = 1.97, 0.13, 195.72 and 0.16 µM (WT, L100I, K103N, Y181C, and E138K)	CC1=CC(C2=C(C)C=C(C#N)C=C2)=CC=C1OC3=C(SC=C4)C4=NC(NC5=CC=C(C#N)C=C5)=N3
37	Prodrug	2,4-dioxo-3,4-dihydropyrimidine (double prodrug)	EC50 (µM) = 0.03 (WT), 2.7 (Y181C) in MT-4-infected cells	CC(C)C=1C(=O)N(CN(COCC)C=1Cc1ccccc1)C(=O)c1ccc(cc1)OP(=O)(OCCSC(=O)C(C)(C)C)OCC1CC(C=C1)N1C=C(C)C(=O)NC1=O
38	Prodrug	2,4-dioxo-3,4-dihydropyrimidine (double prodrug)	EC50 (µM) = 0.04 (WT), 3.3 (Y181C) in MT-4-infected cells	Cc1cc(cc(C)c1)CC1=C(CC)C(=O)NC(=O)N1COC\C=C\c1ccc(cc1)OP(=O)(OCCSC(=O)C(C)(C)C)OCC1C=CC(O1)N1CC(C)C(=O)NC1=O
39	Prodrug	2,4-dioxo-3,4-dihydropyrimidine (double prodrug)	EC50 (µM) = 0.003 (WT), 0.4 (Y181C) in MT-4-infected cells	Cc1cc(cc(C)c1)CC1=C(CC)C(=O)NC(=O)N1COCc1ccc(cc1)P(=O)(OCCSC(=O)C(C)(C)C)OCC1C=CC(O1)N1C=C(C)C(=O)NC1=O
42	Prodrug	Pyrrolopyrimidine	EC50 (µM) = 0.0055 (WT), 0.15 (K103N/Y181C)	N#Cc1ccc(Nc2nc3c(C=CN3COC(OC(C)C)=O)c(Oc4c(C)cc(C#N)cc4C)n2)cc1
43	Prodrug	1,2,4-triazole	It had Inferior anti-HIV-1 activity and carbonate prodrug had similar aqueous solubility and the phosphate prodrug had improved aqueous solubility compared to DOR	FC(F)(F)C=1C=CN(CC2=NN(COC(=O)OC(C)C)C(=O)N2C)C(=O)C=1Oc1cc(C#N)cc(Cl)c1
44	Prodrug	1,2,4-triazole	It had Inferior anti-HIV-1 activity and carbonate prodrug had similar aqueous solubility and the phosphate prodrug had improved aqueous solubility compared to DOR	OP(=O)(O)OCN1N=C(CN2C=CC(=C(Oc3cc(C#N)cc(Cl)c3)C2=O)C(F)(F)F)N(C)C1=O
46	Prodrug	Pyrazole	EC50 = 54.8 nM (WT), 0.343 µM (K103N+Y181C)	O=C(NC1=CNN=C1)CN2C=CC(C(F)(F)F)=C(C2=O)Oc3cc(Cl)cc(C#N)c3
47	Prodrug	(pyridin-4-ylmethyl)-1H-imidazole	EC50 = 59.5 nM (WT), 0.196 µM (K103N+Y181C)	O=C(NC1=NC=NN1)CN2C=CC(C(F)(F)F)=C(C2=O)Oc3cc(Cl)cc(C#N)c3
48	Ligand-Lipophilicity Efficiency (LLE)	Pyrazole	EC50 = 1.4 nM (WT); IC50 = 93 nM (WT); clog P = 3.53; LE = 0.47; LLE= 3.50; HLM T1/2= 7.5 (min)	Clc1cc(Cl)cc(SC2=C(C(C)C)N=C(N2Cc3ccncc3)COC(N)=O)c1
48a	Ligand-Lipophilicity Efficiency (LLE)	2,4-dioxo-3,4-dihydropyrimidin-1(2H)-yl)ethoxy)phenoxy)indolizine	EC50 = 33 nM (WT)	OCCN1N=C(C(Cc2cc(Cl)cc(Cl)c2)=C1C)C(C)C
49	Ligand-Lipophilicity Efficiency (LLE)	Indole	EC50= 4 nM (WT); IC50= 115 nM (WT): clog P= 32.1; LE= 0.43 LLE= 4.92; HLM T1/2= 73 (min)	OCCN1N=C(C(Oc2cc(C#N)cc(C#N)c2)=C1CC)CC
50	Structure based optimization	Thienopyrimidine	Nanomolar potency for several RT variants of WT and mutant strains of Y181C, K103N, and K101P	N#CC1=Cn2cccc(Oc3c(OCCN4C=CC(NC4=O)=O)cccc3)c2=C1
51	Structure based optimization	Pyrimidine	EC50 = 11 nM (Y181C/K103N)	N#C/C=C/c1cc(Cl)cc(P(OC)(C2=C(C(N)=O)Nc3c2cc(Cl)cc3)=O)c1
52	Structure based optimization	Pyrimidine	Inhibiting all of the resistant RT-mutants with single nanomole activities	NS(=O)(=O)c1ccc(cc1)CN1CCC(CC1)Nc1nc(Oc2c(C)cc(\C=C\C#N)cc2C)c2sccc2n1
53	Structure based optimization	Pyrimidine-2,4-dione	EC50 (µM) = 0.580 (WT), 0.570 (K103N/Y181C)	ClCC(=O)N(C)c1cc(Oc2ccccc2OCCN2C=CC(=O)NC2=O)c(C)c2cc(C#N)ccc12
54	Structure based optimization	Quinazoline	EC50 (µM) = 0.0035 (IIIB), 0.0075 (E138K), 0.0036 (K103N), 0.025 (Y181C) and water solubility = 30.92 µg/ml	O=S(C)(=O)N1CCN(Cc2ccc(Nc3nc(Oc4c(C)cc(\C=C\C#N)cc4C)ccn3)cc2)CC1
55	Structure based optimization	Quinazoline	EC50 = 1.9 nM	Fc1ccc2c(c1)cc(C#N)cc2Oc1ccc(F)cc1OCCN1C=CC(=O)NC1=O
55a	Structure based optimization	Pyridine-bearing fused bicyclic analogue	EC50 = 1.7 nM (IIIB) and 319 nM (RES056)	N#Cc1ccc(cn1)Nc1nc2c(CCN2CO)c(n1)Oc1c(C)cc(C)cc1C
55b	Structure based optimization	Indoleylarylsulfone bearing phenyl boronic acid	EC50 = 8.5 nM (WT), 7.3 nM (L100I), 9.2 nM (K103N) and 21.1 nM (V106A/F227L)	OB(c1ccc(CNC(C(N2)=C(S(=O)(c3cc(C)cc(C)c3)=O)c4c2ccc(Cl)c4)=O)cc1)O
56	Fragment hopping	1,2,4-triazole (Thioacetamide DAPYs)	EC50 (µM) = 0.0249 (WT) and 0.0104 (K103N)	N#CC1=CC=C(NC(CSc(n2)nc(Nc3c(C)cc(/C=C\C#N)cc3C)c4c2cc(OC)c(OC)c4)=O)C=C1
57	Fragment hopping	Chroman and thiourea (Sulfacetamide DAPYs)	EC50 (µM) = 0.0249 (WT), 0.0104 (K103N)	N#Cc1ccc(cc1)NC(=O)CS(=O)c1nc2cc(OC)c(cc2c(Nc2c(C)cc(/C=C\C#N)cc2C)n1)OC
58	Fragment hopping	Imidazopyridine (Sulfur containing DABH)	EC50 = 0.0228 µmol/L (K103N) Higher water solubility of 300 ng/mL at pH 7	[O-][N+](=O)c1ccc(cc1)NC(=O)CS(=O)(=O)c1nc2cc(OC)c(cc2c(Nc2c(Cl)cc(/C=C\C#N)cc2Cl)n1)OC
58a	Fragment hopping	Benzimidazole (DAPY analog)	EC50 (nM) = 1.0 (WT) and 8.0 (K103N) Water solublity in HCl salt (µg/mL) = 611, 24.9, 24.8 at PH 2.0, 7.0 and 7.4, respectively No CYP enzymatic inhibitory activity or acute toxicity Excellent oral bioavailability (F = 126%, rats)	Fc1cc(cc(F)c1Nc1ccnc(Nc2ccc(C#N)cc2)n1)c1ccncc1
59	High-throughput screening strategy	Sulfanytriazoles	EC50 (µM) = 0.003 (WT), 0.023 (Y181C), 0.065 (K103N), 0.182 (K103N/L100I)	CC1=NN=C(SCC(NC2=CC=CC=C2Cl)=O)N1C3=CC=C(C)C=C3
60	High-throughput screening strategy	Sulfanytriazoles	EC50 (µM) = 0.001 (WT), 0.016 (Y181C), 0.006 (K103N), 0.024 (K103N/L100I)	CC1=NN=C(SCC(NC2=CC=CC=C2[N+]([O-])=O)=O)N1C3=CC=C(C)C=C3
61	High-throughput screening strategy	Chroman and Thiourea	Potent inhibitor of viral replication of both the wild-type and the 3 mutant virus strains	N#Cc1ccc(NC(N[C@@H]2[C@@H]3c4c(OC[C@@H]32)c(F)ccc4F)=S)nc1
62	High-throughput screening strategy	Aminoimidazo[1,2-a]pyridine	EC50 = 0.165 (wt), >20 (Y188L), 1.676 (Y181C), 1.275 (V106A), 3.233 (K103N)	Clc1c(C2=C(NC3CCCCC3)N4C=CC=CC4=N2)cccc1
63	High-throughput screening strategy	Benzimidazole	Potent inhibitor against wild-type and drug-resistant variants of HIV-1 reverse transcriptase	Fc1c(C2=Nc3c(N2Cc4c(F)cccc4F)cccc3C)c(F)ccc1
64	High-throughput screening strategy	Arylaminotriazine/pyridine	EC50 = 265 nM (WT)	c1(c(ccc2)c3c2cccc3)nc(NCC4=NNC(c5ccccc5)=C4)nnc1
65	High-throughput screening strategy	Arylaminotriazine/pyridine	EC50 (nM) = 0.02 (WT), 16 (Y181C), 7.3 (K103N)	N#Cc1cc(C)c(c2ccnc(NCC3=NNC(c4ccccc4)=C3Cl)c2)cc1
68	Covalent Bonding Inhibition	indolylarylsulfones	EC50 = 9.47 (WT), 2.36 (Y181C) µM	O=S(C[C@@H](C(O)=O)N)(N1CC[C@@H](C1)NS(=O)(C2=c3c(NC2C(N)=O)ccc(Br)c3)=O)=O
69	Covalent Bonding Inhibition	indolylarylsulfones	EC50 = 40.7 (WT), 5.32 (Y181C) µM	O=S(C[C@H](C(O)=O)N)(N1CCC[C@H](C1)NS(=O)(C2=C(C(N)=O)Nc3c2cc(Br)cc3)=O)=O
73	Targeting highly hydrophobic channel	Pyrimidine with ethynylpyridine	EC50 = 3 nM (WT 10 nM (K103N), 22 nM (E138K) and 0.935 µM (RES056))	Cc1cc(C#Cc2cccnc2)cc(C)c1Oc1ccnc(Nc2ccc(C#N)cc2)n1
74	Targeting highly hydrophobic channel	Pyrimidine with ethynylethanol	EC50 = 3 nM (WT), 0.026 µM (K103N), 0.05 µM (E138K)	Cc1cc(C#CCCO)cc(C)c1Oc1ccnc(Nc2ccc(C#N)cc2)n1
75	Targeting highly hydrophobic channel	Pyrimidine with meta-methylbenzoate	EC50 =0.020 µM (WTIIIB), 0.043 µM (K103N)	CC1=CC(C2=CN(C3=CC=CC(C(OC)=O)=C3)N=N2)=CC(C)=C1OC4=CC=NC(NC5=CC=C(C=C5)C#N)=N4
76	Targeting highly hydrophobic channel	Pyrimidine with para-methylbenzoate	EC50 =0.013 µM (WTIIIB), 0.022 µM (K103N)	CC1=CC(C2=CN(C3=CC=C(C=C3)C(OC)=O)N=N2)=CC(C)=C1OC4=CC=NC(NC5=CC=C(C=C5)C#N)=N4
77	Targeting the hydrophilic solvent-exposed region	Thienopyrimidine and morpholine in the piperidin-4-yl-amino	EC50 = 87 nM (WT)	Cc1cc(C#N)cc(C)c1Oc1nc(nc2ccsc12)NC1CCN(CCN2CCOCC2)CC1
78	Targeting the hydrophilic solvent-exposed region	Thienopyrimidine and morpholine in the piperidin-4-yl-amino	EC50 = 65 nM (WT)	Cc1cc(C#N)cc(C)c1Oc1nc(nc2sccc12)NC1CCN(CCN2CCOCC2)CC1
79	Targeting the hydrophilic solvent-exposed region	Thienopyrimidine and morpholine in the piperidin-4-yl-amino	EC50 = 82 nM (WT)	Cc1cc(C#N)cc(C)c1Oc1nc(nc2sccc12)NC1CCN(CC(=O)N2CCOCC2)CC1
80	Targeting the hydrophilic solvent-exposed region	Thienopyrimidine and morpholine in the piperidin-4-yl-amino	EC50 = 58 nM (WT)	Cc1cc(C#N)cc(C)c1Oc1nc(nc2CCSc12)NC1CCN(CC(=O)N2CCOCC2)CC1
81	Targeting the hydrophilic solvent-exposed region	Pyrimidine with morpholine	EC50 = 930 nM (WT)	Cc1cc(C#N)cc(C)c1Oc1nc(nc(Cl)c1)Nc1ccc(cc1)CN1CCOCC1
82	Targeting the hydrophilic solvent-exposed region	Pyrimidine with methylsulfonyl-substituted piperazine	EC50 = 2.1 nM (WT)	O=S1(=O)CCN(Cc2ccc(Nc3nc(Oc4c(C)cc(\C=C\C#N)cc4C)ccn3)cc2)CC1
83	Targeting the hydrophilic solvent-exposed region	Pyrimidine with methylsulfonyl-substituted piperazine	EC50 = 3.5 nM (WT)	CC1=C(OC2=NC(NC3=CC=C(C=C3)CN4CCN(S(=O)(C)=O)CC4)=NC=C2)C(C)=CC(/C=C/C#N)=C1
84	Targeting the hydrophilic solvent-exposed region	Thiophene[3,2-d]pyrimidine	EC50 = 7 nM (WT)	CC1=C(OC2=NC(NC3=CC=C(C=C3)CN4CCN(S(=O)(N)=O)CC4)=NC5=C2SC=C5)C(C)=CC(/C=C/C#N)=C1
85	Targeting the hydrophilic solvent-exposed region	Thiophene[2,3-d]pyrimidine	EC50=8 nM (WT)	CC1=C(C(C)=CC(/C=C/C#N)=C1)OC2=NC(NC3=CC=C(CN4CCN(CC4)S(=O)(N)=O)C=C3)=NC5=C2C=CS5
86	Targeting dual site	Pyrrole	IC50 = 2.5 µM RNase H and 26 nM IN	O=C(/C(O)=C/C(/C=C/C1=C(C=CN1Cc2ccc(F)cc2)C)=O)O
87	Targeting dual site	Pyrrole	Exhibited good potency against IN and a moderate inhibition of the RNase H	O=C(/C(O)=C/C(C1=CN(C=C1c2ccccc2)Cc3ccc(F)cc3)=O)O
88	Targeting dual site	Pyrrole	More inhibitory action against IN than RNase H	O=C(/C(O)=C/C(/C=C/C1=CN(C=C1c2ccccc2)Cc3ccc(F)cc3)=O)O
89	Targeting dual site	(thiophenyl)thymine	More inhibitory action against IN than RNase H	O=C1NC(=CC(Sc2ccccc2)=C1C(=O)OCC)CCc1ccccc1
90	Targeting dual site	(thiophenyl)thymine	IC50 = 44.3 µM IN and 49.5% RT	O=C(C)C1=C(C=C(CCc2ccccc2)NC1=O)Sc1ccccc1
91	Targeting dual site	quinolin-4(1H)-one	IC50 = 28 nM RNase H and 5.1 µM IN	O=C(O)C(/O)=C/C(=O)C1=CN(Cc2ccc(F)cc2)c2cc(ccc2C1=O)N1CCNCC1
92	Targeting dual site	quinolin-4(1H)-one	IC50 = 3.3 µM RNase H and 80 nM IN	O=C(C)N1CCN(CC1)c1ccc2C(=O)C(=CN(Cc3ccc(F)cc3)c2c1)C(=O)/C=C(\O)C(=O)O
93	Targeting dual site	quinolin-4(1H)-one	IC50 = 6.8 µM RNase H and 80 nM IN	OC(/C(O)=C/C(C1=CN(CC2=CC=C(F)C=C2)C3=CC(N4CCN(N5CCOCC5)CC4)=CC=C3C1=O)=O)=O
94	Targeting dual site	quinolin-4(1H)-one	IC50 = 5.7 µM RNase H and 50 nM IN	OC(/C(O)=C/C(C1=CN(C2=CC(N3CCN(CC3)N4CCN(CCCCl)CC4)=CC=C2C1=O)CC5=CC=C(C=C5)F)=O)=O
95	Targeting dual site	quinolin-4(1H)-one	IC50 = 0.010 µM IN, 35.9 µM RNaseH	O=C(O)C(/O)=C/C(=O)C1=CN(Cc2ccc(F)cc2F)c2ccccc2C1=O
96	Targeting dual site	quinolin-4(1H)-one	IC50 = 0.27 IN, 10.0 µM RNaseH	O=C(O)C(/O)=C/C(=O)C1=CN(Cc2c(Cl)cccc2Cl)c2ccccc2C1=O
97	Targeting dual site	Pyrimidine-2,4(1H,3H)-dione	IC50 = 41.4 µM IN, 1.0 µM RT	O=C1N(C(C(c2cc(C)cc(C)c2)=O)=C(C(N1O)=O)CC)COCc3ccccc3
98	Targeting dual site	Dihydropyrido[2,3-b]pyrazine	IC50 = 1.77 µM RNase H and 1.18 µM IN	O=C(C1=C(c2c(N(C1=O)O)nccn2)Nc3ccc(c4ccc(C#N)cc4)cc3)OC
100	Targeting dual site	1,2,3,4-tetrahydroisoquinoline	Selective IN inhibitory activity with submicromolar IC50 values and moderate effect against RNase H at micromolar concentration	O=C(Nc1cc2c(CC(N(C2=O)O)=O)cc1)Cc3ccccc3
101	Targeting dual site	1,2,3,4-tetrahydroisoquinoline	Selective IN inhibitory activity with submicromolar IC50 values and moderate effect against RNase H at micromolar concentration	O=C(Nc1cc2c(CC(N(C2=O)O)=O)cc1)Cc3ccc(F)cc3
102	Targeting dual site	1,2,3,4-tetrahydroisoquinoline	Selective IN inhibitory activity with submicromolar IC50 values and moderate effect against RNase H at micromolar concentration	O=C1c2ccccc2CC(=O)N1O
103	Targeting dual site	1,2,3,4-tetrahydroisoquinoline	Selective IN inhibitory activity with submicromolar IC50 values and moderate effect against RNase H at micromolar concentration	Brc1ccc2CC(=O)N(O)C(=O)c2c1
104	Targeting dual site	2H,5H-pyrano[3,2-c]chromene-2,5-dione	IC50 = 6.25 µM RNase H and 6.45 µM IN	CC(=O)C=1C(=O)OC=2c3ccccc3OC(=O)C=2C=1O
105	Targeting dual site	Indole	IC50 = 1.1 and 4.7 µM against RT and IN	O=C(/C(O)=C/C(c1ccc2c(C(Cl)=C(CN3CCN(c4c(NC(C)C)cccn4)CC3)N2)c1)=O)O
106	Targeting dual site	Indole	RT IC50 = 5.9 nM and IN IC50 = 12 µM	O=C(/C(O)=C/C(c1ccc2c(C=C(CN3CCN(c4c(NC(C)C)cccn4)CC3)N2)c1)=O)O
107	Targeting dual site	Indole	RT IC50 = 120 nM and IN IC50 = 3.9 µM	O=C(/C(O)=C/C(c1ccc2c(C(Br)=C(CN3CCN(c4c(NC(C)C)cccn4)CC3)N2)c1)=O)O
108	Targeting dual site	Pyrimidine-2,4(1H)-dione	Equipotent RT/IN dual inhibition	O=C(O)C(/O)=C/C(=O)c1ccc(CCN2C(=O)C(=C(NC2=O)Cc2ccccc2)C(C)C)cc1
109	Targeting dual site	Pyrimidine-2,4(1H)-dione	Equipotent RT/IN dual inhibition	O=C(O)C(/O)=C/C(=O)c1ccc(CCCN2C(=O)C(=C(NC2=O)CC(\C=C)=C\C)C(C)C)cc1
110	Targeting dual site	Pyrimidine-2,4(1H)-dione	RT IC50 = 0.19 µM; IN IC50 = 35 µM	O=C(C1=CNc2c(C1=O)cc(COCN3C(CC4=CC=CC=C4)=C(C(C)C)C(NC3=O)=O)cc2)O
111	Targeting dual site	Pyrimidine-2,4(1H)-dione	Moderate RT/IN dual inhibition	O=C(C1=CN(C)c2c(C1=O)cc(COCN3C(CC4=CC=CC=C4)=C(C(C)C)C(NC3=O)=O)cc2)O
112	Targeting dual site	Pyrimidine-2,4(1H)-dione	Moderate RT/IN dual inhibition	O=C(C1=CN(CC)c2c(C1=O)cc(COCN3C(CC4=CC=CC=C4)=C(C(C)C)C(NC3=O)=O)cc2)O
113	Targeting dual site	Pyrimidine-2,4(1H)-dione	RT IC50 = 3.7 µM; IN IC50 = 19 µM	O=C(C1=CN(CO)c2c(C1=O)cc(COCN3C(CC4=CC=CC=C4)=C(C(C)C)C(NC3=O)=O)cc2)O
